# Supplementary material for: Decreased Functional Connectivities of Low-Degree Level Rich Club Organization and Caudate in Post-stroke Cognitive Impairment Based on Resting-State fMRI and Radiomics Features
Source: Front Neurosci. 2022 Feb 16;15:796530. doi: 10.3389/fnins.2021.796530 (PMC8890030; doi:10.3389/fnins.2021.796530)
Supplement: Supplementary file 4 [file Table_4.XLSX]

## Sheet: Sheet1
Brain region		t value		p value
17	18	-3.83499		0.000459258
17	30	-4.17421		0.000167842
29	30	-4.17619		0.000166845
17	40	-4.01074		0.00027353
29	42	-4.98732		1.38126e-05
41	42	-3.68832		0.000703417
2	57	-4.09889		0.000210346
44	57	-5.27034		5.6901e-06
44	58	-4.18449		0.000162733
57	58	-4.20117		0.000154768
7	61	-3.6588		0.000765884
61	62	-3.49641		0.00121735
30	63	-4.03222		0.000256613
63	64	-3.78671		0.000528798
1	71	-4.04323		0.000248342
2	71	-3.90859		0.000370012
3	71	-5.30698		5.07107e-06
5	71	-3.9649		0.000313344
6	71	-4.19732		0.000156571
7	71	-5.72558		1.35468e-06
8	71	-4.61906		4.33059e-05
9	71	-4.59837		4.61549e-05
10	71	-4.70086		3.36441e-05
11	71	-3.97126		0.0003075
12	71	-4.21035		0.000150549
13	71	-4.27849		0.000122555
14	71	-4.19731		0.000156578
15	71	-3.91785		0.000360049
16	71	-3.94152		0.00033576
17	71	-5.13155		8.79673e-06
18	71	-5.23795		6.29981e-06
19	71	-4.82757		2.2718e-05
22	71	-4.35014		9.8624e-05
23	71	-5.25387		5.99252e-06
24	71	-5.17811		7.60168e-06
25	71	-3.70589		0.000668607
26	71	-3.90703		0.000371712
27	71	-3.48486		0.00125776
29	71	-4.1383		0.000186938
30	71	-5.70456		1.44769e-06
31	71	-3.48783		0.00124723
32	71	-4.11309		0.000201602
37	71	-3.90714		0.000371587
38	71	-5.50212		2.74266e-06
39	71	-4.69204		3.45739e-05
40	71	-4.36258		9.49659e-05
41	71	-5.58248		2.12847e-06
42	71	-5.79881		1.07491e-06
44	71	-3.77815		0.000542138
51	71	-3.49622		0.001218
53	71	-4.06041		0.000235949
54	71	-3.49307		0.00122889
61	71	-3.71917		0.000643395
62	71	-4.10662		0.000205544
63	71	-4.15563		0.000177474
64	71	-3.65632		0.00077138
65	71	-4.06979		0.000229442
29	72	-4.35046		9.85281e-05
41	72	-4.58202		4.85363e-05
71	72	-4.01138		0.000273007
42	73	-5.42501		3.49726e-06
71	73	-7.91387		1.47883e-09
72	73	-6.59422		8.75112e-08
71	74	-8.10046		8.41355e-10
72	74	-4.20454		0.000153207
73	74	-5.20686		6.9459e-06
71	75	-8.28783		4.79371e-10
72	75	-5.02898		1.21269e-05
71	76	-9.1583		3.70757e-11
72	76	-4.89935		1.81721e-05
71	77	-5.52034		2.58949e-06
72	77	-5.48517		2.8932e-06
2	79	-3.87038		0.000414006
18	79	-3.86725		0.000417826
71	79	-4.9506		1.54898e-05
29	80	-3.64495		0.000797011
71	80	-6.16233		3.40966e-07
72	80	-3.76866		0.000557324
2	81	-3.92138		0.000356318
18	81	-3.73299		0.000618151
71	81	-5.32461		4.79743e-06
72	81	-3.72854		0.000626178
17	82	-3.49702		0.00121526
71	82	-6.83567		4.10686e-08
79	82	-3.69951		0.000681048
19	83	-4.44373		7.41573e-05
71	83	-4.67532		3.64076e-05
11	84	-4.27652		0.000123288
13	84	-4.39251		8.66971e-05
15	84	-4.61186		4.42772e-05
17	84	-4.66871		3.71576e-05
29	84	-4.63841		4.07989e-05
63	84	-4.60474		4.52584e-05
71	84	-6.69822		6.31497e-08
79	84	-4.26246		0.000128645
71	85	-4.83475		2.22168e-05
71	86	-3.88748		0.000393718
71	87	-3.96885		0.000309704
71	88	-3.8205		0.000479133
71	89	-4.57129		5.0164e-05
71	92	-3.68052		0.000719429
71	95	-3.4865		0.00125193
71	97	-5.06644		1.07863e-05
71	98	-4.07824		0.000223733
71	102	-4.12746		0.000193115
71	104	-4.51108		6.03476e-05
71	105	-4.10834		0.00020449
15	106	-3.77668		0.000544472
21	106	-5.34433		4.50878e-06
26	106	-3.44658		0.00140102
71	107	-3.83612		0.000457736
71	108	-4.51384		5.98381e-05
71	109	-4.44185		7.45856e-05
72	109	-4.63125		4.17097e-05
71	112	-4.8208		2.32009e-05
71	113	-4.14882		0.000181135
71	114	-3.78975		0.000524131
